# Supplementary material for: A systematic review of the effectiveness of employer‐led interventions for drug misuse
Source: J Occup Health. 2020 Jun 13;62(1):e12133. doi: 10.1002/1348-9585.12133 (PMC7293184; doi:10.1002/1348-9585.12133)
Supplement: Supplementary file 2 — Supplementary Material [file JOH2-62-e12133-s002.csv]

Title	Authors	Abstract	Published Year	Published Month	Journal	Volume	Issue	Pages	Accession Number	Study	REASONS FOR EXCLUSION
Drug abuse prevention in the workplace	Cook, R. F.		2000		Handbook of Drug Abuse Prevention Theory, Science and Practice					Cook 2000	Duplicate Article
Brief intervention to reduce substance use in class c male hospital employees: a randomised controllad trial		Background: Substance use in workplace is linked to risk of accidents, injury, poor health, absenteeism, and negative effects on the workplace atmosphere. Existing research focuses on alcohol related harm, while workplace use of other substances has been neglected. There are no randomised controlled studies of brief interventions in Indian hospital settings. Aim: To evaluate the effcacy of WHO AS…	2018		Indian journal of psychiatry	60	5	S19‐	CN-01468453		Duplicate Article
An assessment of drug testing within the construction industry	Gerber, J. K.; Yacoubian, G. S., Jr.	Drug testing in the workplace has gone from virtual nonexistence to widespread employer acceptance during the past two decades. This growth is particularly significant for the construction industry. High rates of alcohol and other drug use, coupled with the high-risk, safety-sensitive nature of the industry, have prompted the development of a variety of drug surveillance and prevention strategies…	2002		J Drug Educ	32	1	53-68	12096557	Gerber 2002	Duplicate Article
The effects of copayments on substance abuse treatment expenditures and treatment reoccurrence	Lo Sasso, A. T.; Lyons, J. S.	OBJECTIVE: Employers can influence treatment decisions by adjusting characteristics of the structure of the benefits they offer, such as copayments. The authors estimated the relationship between copayment levels for substance abuse treatment and both the insurers' expenditures for treatment and the reoccurrence of treatment. METHODS: Retrospective data from a Midwestern behavioral health insurer…	2002	Dec	Psychiatr Serv	53	12	1605-11	12461223	LoSasso 2002	Duplicate Article
Methods for evaluating a mature substance abuse prevention/early intervention program	Becker, L. R.; Hall, M.; Fisher, D. A.; Miller, T. R.	The authors describe methods for work in progress to evaluate four workplace prevention and/or early intervention programs designed to change occupational norms and reduce substance abuse at a major U.S. transportation company. The four programs are an employee assistance program, random drug testing, managed behavioral health care, and a peer-led intervention program. An elaborate mixed-methods …	2000		Journal of Behavioral Health Services and Research	27	2	166-177		Becker 2000	Full text not available
Brief intervention to reduce substance use in class C male hospital employees: a randomised controlled trial	Prasad, S.; Basu, D.; Mattoo, S. K.; Subodh, B. N.	Background: Substance use in workplace is linked with risk of accidents, injury, poor health, absenteeism, and negative effects on the workplace atmosphere. Existing research focuses on alcohol related harm, while workplace use of other substances has been neglected. There are no randomised controlled studies of brief interventions in Indian hospital settings. Aim: To evaluate the effcacy of WHO …	2018		Indian journal of psychiatry	60	5	S107‐	CN-01468441	Prasad 2018	Full text not available
Betriebliche Suchtprävention: Theoretisches Wissen vs Handlungskompetenz durch Schulungsmaßnahmen = Substance abuse prevention in the workplace: Theoretical knowledge and expertise after interventions	Loeber, S.; Klein, O.; Mann, K.; Croissant, B.	Although several companies are requesting interventions for substance abuse prevention at the workplace and a wide variety of interventions is successfully introduced into practice, empirical studies investigating the efficacy of such interventions are rare. In the present study 100 executive managers of a German chemical company, who had participated in an intervention to prevent substance consu…	2008		Fortschritte der Neurologie, Psychiatrie	76	2	92-96	2008-01821-003	Loeber 2008	Full text not available
Workplace health promotion: What evwence of effectiveness?	Ferrano, M. M.; Borsani, A.	Workplace health promotion is a strategy that takes in consideration the synergic ejfects of behavioural and professional health risks. The workplace can help to improve workers' lifestyles, based on specific programmes conducted by trained occupational physicians. In this article we report on the conclusions of two recent reviews, assessing the evidences of effectiveness of workplace health prom…	2011		Giornale Italiano di Medicina del Lavoro ed Ergonomia	33	2 SUPPL.	44-47		Ferrano 2011	Full text not available
Staff screening. Random drug tests ruled out	O'Dowd, A.		2001		Nursing times	97	16	4		O'Dowd 2001	Full text not available
Effect of random drug screening on fatal commercial truck accident rates	Swena, D. D.; Gaines Jr, W.		1999		International Journal of Drug Testing	2		13-Jan		Swena 1999	Full text not available
Drug addiction prevention in the workplace--feasibility study in a company from the chemical industry	Croissant, B.; Klein, O.; Lober, S.; Mann, K.	INTRODUCTION: In recent years drug prevention at the place of work has became increasingly important for programmes focussing on health promotion at the place of work. Drug prevention programmes aim at reducing cost and protecting the employees from physical harm. There are virtually no reliable figures from surveys in companies. To date intervention programme in companies have hardly been verifi…	2004		Gesundheitswesen (bundesverband der arzte des offentlichen gesundheitsdienstes (germany))	66	8‐9	505‐510	CN-00689892	Croissant 2004	Full text not available
Motivational versus confrontational interviewing: a comparison of substance abuse assessment practices at employee assistance programs	Schneider, R. J.; Casey, J.; Kohn, R.	The aim of this study was to conduct a quasi-experimental comparison of two employee assistance program (EAP) assessment approaches with substance abusers: confrontational interviewing (CI) and motivational interviewing (MI). A total of 176 EAP clients from 14 study sites met the study criteria, and 89 (51%) agreed to participate in the study. At three and nine months postassessment, both the MI …	2000	Feb	J Behav Health Serv Res	27	1	60-74	10695241	Schneider 2000	Intervention not targeted at reduction in use or workplace adverse effects of illicit drugs
The effect of an enhanced employee assistance program (EAP) intervention on EAP utilization	Zarkin, G. A.; Bray, J. W.; Karuntzos, G. T.; Demiralp, B.	OBJECTIVE: An enhanced employee assistance program (EAP) intervention was developed that delivers comprehensive EAP outreach services to all employees who may have alcohol-related and other workplace problems; standard EAP materials traditionally targeted at white men were enhanced to include women and minorities. This study evaluates whether the enhanced EAP intervention increased EAP utilizatio…	2001	May	J Stud Alcohol	62	3	351-8	11414345	Zarkin 2001	Intervention not targeted at reduction in use or workplace adverse effects of illicit drugs
The effectiveness of preemployment drug screening in the prediction of employment outcome	Ryan, J.; Zwerling, C.; Jones, M.	Studies of adverse employment outcomes associated with positive preemployment drug screens have tracked employees for only about 1 year. Changes in drug use after hire may invalidate the predictions of employment outcome in later years which are essential for cost-benefit analyses. This blinded, prospective cohort study tracks absence, industrial accidents, occupational injuries, discipline, and …	1992	Nov	J Occup Med	34	11	1057-63	1432294	Ryan 1992	Intervention not targeted at reduction in use or workplace adverse effects of illicit drugs
Private substance abuse treatments: are some programs more effective than others?	McLellan, A. T.; Grissom, G. R.; Brill, P.; Durell, J.; Metzger, D. S.; O'Brien, C. P.	There have been few studies of treatments for substance dependence among private programs. The present study compared the patient populations, treatment services provided and six-month outcomes of employed, insured patients referred by an employee assistance program to four private treatment programs (two inpatient and two outpatient). Subjects were alcohol and/or cocaine dependent males referred…	1993	May-Jun	J Subst Abuse Treat	10	3	243-54	8391086	McLellan 1993	Intervention not targeted at reduction in use or workplace adverse effects of illicit drugs
How are addicted physicians treated? A national survey of Physician Health Programs	DuPont, R. L.; McLellan, A. T.; Carr, G.; Gendel, M.; Skipper, G. E.	INTRODUCTION: Physicians with substance use disorders receive care that is qualitatively different from and reputedly more effective than that offered to the general population, yet there has been no national study of this distinctive approach. To learn more about the national system of Physician Health Programs (PHPs) that manage the care of addicted physicians, we surveyed all 49 state PHP medi…	2009	Jul	J Subst Abuse Treat	37	1	7-Jan	19482236	DuPont 2009	Intervention not targeted at reduction in use or workplace adverse effects of illicit drugs
Assessing the Association between Pre-Employment Drug Screening and a Reduction in Workplace Accidents and Injuries	Fox, Jon Myron; Ness, Lawrence	Further reductions in workplace accident rates in the United States are recognized as needed. The purpose of this quasi-experimental quantitative study was to expand on previous scholarly work, demonstrating enhanced workplace health and safety through a reduction of workplace accidents and injuries. The association between pre-screening employees for drug use, and accident and/or injury rates wa…	2013	2013			3571489	188	1431144392	Fox 2013	Intervention not targeted at reduction in use or workplace adverse effects of illicit drugs
Coerced treatment for substance abuse problems detected through workplace urine surveillance: is it effective?	Lawental, E.; McLellan, A. T.; Grissom, G. R.; Brill, P.; O'Brien, C.	With the advent of on-site urine testing and other initiatives designed to reduce substance abuse at the workplace, employees who are found to have used alcohol and/or drugs have been coerced into substance abuse treatments under threat of job loss. This widespread practice has produced three questions relative to these practices. First, do these employees have significant substance abuse problem…	1996		J Subst Abuse	8	1	115-28	8743772	Lawental 1996	Intervention not targeted at reduction in use or workplace adverse effects of illicit drugs
Pre-Employment Drug-Testing in the Full-Service Restaurant Industry and its Relationship to Employee Work Performance Factors	Kitterlin, M.; Moreo, P. J.		2012		Journal of Human Resources in Hospitality and Tourism	11	1	36-51		Kitterlin 2012	Intervention not targeted at reduction in use or workplace adverse effects of illicit drugs
The role of drugs in workplace injuries: Is drug testing appropriate?	Macdonald, S.	In the past decade, many employers have adopted drug-testing programs to reduce workplace injuries. However, little scientific evidence shows that drug use is a significant and substantial cause of total workplace injuries. The purpose of this study was to empirically assess the role of drugs and alcohol in causing workplace injuries. Questionnaires were received from 882 Ontario employees in a h…	1995		Journal of Drug Issues	25	4	703-722		Macdonald 1995	Intervention not targeted at reduction in use or workplace adverse effects of illicit drugs
Effect of insurance parity on substance abuse treatment	Azzone, V.; Frank, R. G.; Normand, S. L.; Burnam, M. A.	OBJECTIVE: This study examined the impact of insurance parity on the use, cost, and quality of substance abuse treatment. METHODS: The authors compared substance abuse treatment spending and utilization from 1999 to 2002 for continuously enrolled beneficiaries covered by Federal Employees Health Benefit (FEHB) plans, which require parity coverage of mental health and substance use disorders, with…	2011	Feb	Psychiatr Serv	62	2	129-34	21285090	Azzone 2011	Intervention not targeted at reduction in use or workplace adverse effects of illicit drugs
Drug testing practices in the US construction industry in 2008	Olbina, Svetlana; Hinze, Jimmie; Arduengo, Christopher	Drug testing is an effective way to improve jobsite safety, productivity and profits. Since drug use impairs the abilities of construction workers, many construction companies have implemented drug testing policies. The research aim was to identify the current drug testing practices of construction contractors. The research objectives were to determine: (1) the extent of the implementation of dru…	2011	2011 2011-12-01	Construction Management and Economics	29	10	1043	907072084	Olbina 2011	Intervention not targeted at reduction in use or workplace adverse effects of illicit drugs
Promoting Employee Assistance Program Services to Employees	Lashley-Giancola, Wendy; Richardson, Rhonda		1996	9/16/1996	Employee Assistance Quarterly	12	2	33-46		Lashley-Giancola 1996	Intervention not targeted at reduction in use or workplace adverse effects of illicit drugs
The Management of Workplace Deviance: Organizational Responses to Employee Drug Use	Knudsen, H. K.; Roman, P. M.; Johnson, J. A.	Although research has explored the diffusion of drug testing as a management technique, little attention has been paid to how organizations manage employees who fail drug tests. Organizations can choose a strategy that externalizes or internalizes the drug-positive employee. Furthermore, those organizations that internalize drug-positive employees may respond in a rehabilitative or punitive manne…	2004		Journal of Drug Issues	34	1	121-143		Knudsen 2004	Intervention not targeted at reduction in use or workplace adverse effects of illicit drugs
Preventing Prescription Drug Misuse in Work Settings: Efficacy of a Brief Intervention in Health Consciousness	Lucas, G.; Neeper, M.; Linde, B.; Bennett, J.	BACKGROUND: It is becoming more commonplace for employees to use prescription medication outside of intended use. Opioid and other prescription misuse has implications for the health and productivity of workers. Easy-to-access webinars that help employees learn about alternatives to prescription use may decrease risk. OBJECTIVE: The aim of this study was to examine the efficacy of an interactive …	2017	6-Jul	J Med Internet Res	19	7	e242	28684383	Lucas 2017	Intervention not targeted at reduction in use or workplace adverse effects of illicit drugs
Employee Assistance Program utilization for substance abuse problems and organizational climate as perceived by supervisory personnel	Alexander, P.; Smith, F. J.		1992	Summer	J Health Hum Resour Adm	15	1	110-24	10171279	Alexander 1992	Intervention not targeted at reduction in use or workplace adverse effects of illicit drugs
Emotional intelligence training for reducing illicit drug use potential among Iranian nurses: A pilot study	Goudarzian, A. H.; Esmaeili, R.; Alizadeh-Navaei, R.; Yousefi, M.; Balouchi, A.	Background: Some studies show that a low level of emotional intelligence (EI) is associated with self-destructive behaviors such as deviant behavior or smoking. Objective: The current study aimed at determining the effects of EI on the illicit drug use potential among nurses. Methods: The current quasi-experimental study was conducted in 2015 on 70 hospital nurses. Samples were randomly selected …	2017		Iranian Journal of Psychiatry and Behavioral Sciences	11	3			Goudarzian 2017	Intervention not targeted at reduction in use or workplace adverse effects of illicit drugs
Behavioral Health Insurance Parity for Federal Employees	Goldman, Howard H.; Frank, Richard G.; Burnam, M. Audrey; Huskamp, Haiden A.; Ridgely, M. Susan; Normand, Sharon-Lise T.; Young, Alexander S.; Barry, Colleen L.; Azzone, Vanessa; Busch, Alisa B.; Azrin, Susan T.; Moran, Garrett; Lichtenstein, Carolyn; Blasinsky, Margaret	Background: To improve insurance coverage of mental health and substance-abuse services, the Federal Employees Health Benefits (FEHB) Program offered mental health and substance-abuse benefits on a par with general medical benefits beginning in January 2001. The plans were encouraged to manage care. Methods: We compared seven FEHB plans from 1999 through 2002 with a matched set of health plans th…	2006		The New England Journal of Medicine	354	13	1378-1386	2006-04152-001	Goldman 2006	Intervention not targeted at reduction in use or workplace adverse effects of illicit drugs
The effect of parity-induced copayment reductions on adolescent utilization of substance use services	Ciemins, E. L.	OBJECTIVE: The purpose of this study was to determine if the reduction in copayment amount by a large self-insured state employer increased utilization of adolescent services. Specifically, the study sought to discover if the number of unique adolescent users of substance use outpatient services increased as a result of reductions in cost-sharing arrangements. METHOD: The data utilized in this st…	2004	Nov	J Stud Alcohol	65	6	731-5	15700510	Ciemins 2004	Intervention not targeted at reduction in use or workplace adverse effects of illicit drugs
The relationship between health insurance characteristics and the use of behavioral health treatment services	Dunlap, Laura J.; Norton, Edward C.	Rationale. Many people delay health care treatment and some never seek care from the formal health care system. It is estimated that 28 percent of the U.S. adult population in any year has a diagnosable mental or addictive disorder, and yet less than one-third of these individuals seek treatment. Objective. The objective of this study is to estimate the effect of health insurance characteristics …	2006	2006			3207327	200	305282925	Dunlap 2006	Intervention not targeted at reduction in use or workplace adverse effects of illicit drugs
Employment follow-up after initial drug screening	Singer, R. B.		1991	Spring	J Insur Med	23	1	34-7	10171642	Singer 1991	Intervention not targeted at reduction in use or workplace adverse effects of illicit drugs
Drug assessment methods for the workplace	Cook, R. F.; Hersch, R. K.; McPherson, T. L.		1999		Drug Testing Methods: Assessment and Evaluation					Cook 1999	Intervention not targeted at reduction in use or workplace adverse effects of illicit drugs
Workplace drug testing outside the U.S	Pierce, A.		2007		Drug Abuse Handbook			765-775		Pierce 2007	Intervention not targeted at reduction in use or workplace adverse effects of illicit drugs
A process model of health consciousness: Its application to the prevention of workplace prescription drug misuse	Bennett, Joel B.; Lucas, Gale M.; Linde, Brittany D.; Neeper, Michael A.; Hudson, Michael; Gatchel, Robert J.	The concept of health consciousness (HC), previously studied as a dispositional construct, holds promise for brief prevention training in work settings. The current study developed a more process‐oriented model of HC. Employer’s increasing concerns about worker prescription drug (Rx) misuse represents an opportunity to study and improve HC. Two pilot studies delivered a brief training program and…	2018		Journal of Applied Biobehavioral Research				2018-24465-001	Bennett 2018	Intervention not targeted at reduction in use or workplace adverse effects of illicit drugs
The parenting partnership: The evaluation of a human service/corporate workplace collaboration for the prevention of substance abuse and mental health problems, and the promotion of family and work adjustment	Felner, R. D.; Brand, S.; Mulhall, K. E.; Counter, B.; Millman, J. B.; Fried, J.	A partnership between corporate worksites, a community-based prevention agency, and families in those worksites is described. Its primary goals were the reduction of family risk and enhancement of family protective factors that predispose children and youth to substance abuse and related social and emotional difficulties. A related goal of the program is to reduce family stress levels and attitud…	1994	12/22/1994	The journal of primary prevention	15	2	123-46		Felner 1994	Intervention not targeted at reduction in use or workplace adverse effects of illicit drugs
The use of EAPs in dealing with drug abuse in the workplace	Roman, P. M.		1989			91		271-86	2509929	Roman 1989	Intervention not targeted at reduction in use or workplace adverse effects of illicit drugs
Results of the drug testing program at Southern Pacific Railroad	Taggart, R. W.		1989		Drugs in the Workplace: Research and Evaluation Data					Taggart 1989	Intervention not targeted at reduction in use or workplace adverse effects of illicit drugs
impact of employee assistance programs on substance abusers and workplace safety	Elliott, Karen; Shelley, Kyna	Businesses have dealt with substance abuse in different ways. Some organizations have established Employee Assistance Programs (EAPs) to address these problems. One large national company chose to fire employees with positive drug screens, offer them EAP services, and then consider them for rehire after treatment. A study of performance records for 12,167 employees with safety incidents revealed …	2005	Sep 2005 2018-10-05	Journal of Employment Counseling	42	3	125-132	237014223	Elliott 2005	Intervention not targeted at reduction in use or workplace adverse effects of illicit drugs
Early employment testing for marijuana: Demo-graphic and employees retention patterns	Blank, D. L.; Fenton, J. W.		1989		Drugs in the Workplace: Research and Evaluation Data					Blank 1989	Intervention not targeted at reduction in use or workplace adverse effects of illicit drugs
Employee drug testing: Study Shows improved productivity and attendance and decreased workers' compensation and turnover	Fortner, N. A.; Martin, D. M.; Esen, S. E.; Shelton, L.	Human resource professionals were asked about their organizations' drug testing programs and reported the following perceptions after the implementation of a drug testing program: One-fifth (19%) of companies experienced an increase in employee productivity after the implementation of a drug testing program, employers with high absenteeism rates (more than 15%) reported a drop from 9% to 4% after…	2011		Journal of Global Drug Policy and Practice	5	4	22-Jan		Fortner 2011	Intervention not targeted at reduction in use or workplace adverse effects of illicit drugs
Substance abuse intervention for health care workers: A preliminary report	Lapham, Sandra C. I.; Chang, Iyiin; Gregory, Cindy	The Workplace Managed Care Cooperative Agreement project will evaluate whether enhancements to existing substance abuse prevention/early intervention programs can prevent the onset of risky drinking, reduce prevalence of risky drinking, better identify employees who abuse alcohol and drugs, and improve employee wellness. A study describes one such enhancement (Project WISE) implemented at Lovelac…	2000	May 2000 2014-08-23	The Journal of Behavioral Health Services & Research	27	2	131-43	205218824; 10795124	Lapham 2000	Intervention not targeted at reduction in use or workplace adverse effects of illicit drugs
Overview on drug and alcohol testing in the workplace	Hanson, M.	A flashpoint in the debate over workplace responses to alcohol and drug use by members of the workforce centres on the chemical testing of current employees and job applicants for alcohol and drug use. Drug testing may be the most contentious issue faced by enterprises struggling to develop fair and effective programmes to deal with the consequences of substance use in the workplace. The present …	1993		Bulletin on narcotics	45	2	Mar-44		Hanson 1993	Intervention not targeted at reduction in use or workplace adverse effects of illicit drugs
Meta-evaluation of Worksite Health Promotion economic return studies: 2005 Update	Chapman, L. S.		2005	Jul-Aug	American Journal of Health Promotion	19	6	11-Jan	16022209	Chapman 2005	Intervention not targeted at reduction in use or workplace adverse effects of illicit drugs
Drug testing as symbolic managerial action	Cavanaugh, J. M.; Prasad, P.		1994	May	Organization Science	5	2	267-271	WOS:A1994NW27700010	Cavanaugh 1994	Intervention not targeted at reduction in use or workplace adverse effects of illicit drugs
Assessing the effects of employee assistance programs: a review of employee assistance program evaluations	Colantonio, A.	Employee assistance programs have grown at a dramatic rate, yet the effectiveness of these programs has been called into question. The purpose of this paper was to assess the effectiveness of employee assistance programs (EAPs) by reviewing recently published EAP evaluations. All studies evaluating EAPs published since 1975 from peer-reviewed journals in the English language were included in this…	1989	Jan-Feb	Yale J Biol Med	62	1	13-22	2728498	Colantonio 1989	Intervention not targeted at reduction in use or workplace adverse effects of illicit drugs
A workplace intervention to reduce alcohol and drug consumption: a nonrandomized single-group study	Gomez-Recasens, M.; Alfaro-Barrio, S.; Tarro, L.; Llaurado, E.; Sola, R.	BackgroundThe consumption of alcohol and other drugs causes social and health problems in industrialized societies. Furthermore, alcohol and drug consumption in the workplace is associated with work accidents, absenteeism and low productivity. The aim of the current study is to reduce alcohol and drug consumption among workers in the service industry and, as a secondary aim, to improve their heal…	2018	Nov	BMC Public Health	18		10	WOS:000450798000004	Gomez-Recasens 2018	Intervention not targeted at reduction in use or workplace adverse effects of illicit drugs
Workplace drug abuse prevention initiatives: A review	Dusenbury, L.	Likely key elements of effective prevention strategies emerging from the literature (and from discussions with experts) are summarized. These include: (1) program content based on proven prevention theory and research; (2) comprehensive approaches that address multiple risk and protective factors, and generalize across settings; (3) material that is relevant during important transitions in an emp…	1999		Journal of Primary Prevention	20	2	145-156		Dusenbury 1999	Intervention not targeted at reduction in use or workplace adverse effects of illicit drugs
Workplace interventions for alcohol and other drug problems	Cercarelli, R.; Allsop, S.; Midford, R.; Pidd, K.		2009		Cochrane Database of Systematic Reviews		2			Cercarelli 2009	Intervention not targeted at reduction in use or workplace adverse effects of illicit drugs
HOW EMPLOYEE ASSISTANCE PROGRAMS DETERMINE SERVICE UTILIZATION - A SURVEY AND RECOMMENDATIONS	Korr, W. S.; Ruez, J. F.		1986	1986	Evaluation and Program Planning	9	4	367-371	WOS:A1986F165900008	Korr 1986	Intervention not targeted at reduction in use or workplace adverse effects of illicit drugs
Drug use trends in a nuclear power facility: data from a random screening program	Osborn, C. E.; Sokolov, J. J.	This paper has detailed the creation, implementation and results of the new Two Strike, Random Model substance screening program at Southern California Edison's San Onofre Nuclear Generating Station. This program, the fourth in an evolutionary process beginning in 1984, shows good results after one year of operation. Although not without its difficulties, the reduction in substance screen failure…	1990		NIDA research monograph	100		63-77		Osborn 1990	Intervention not targeted at reduction in use or workplace adverse effects of illicit drugs
Interventions Carried Out in the Workplace for the Use of Drugs: Systematic Review	Ferreira, Maira Leon; Sartes, Laisa Marcorela Andreoli	The drug abuse in the workplace creates consequences such as absenteeism, low productivity, increased costs for employees and employers; worsening health of the individual and workplace accidents. Objectives : Conduct a systematic review of scientific articles on interventions in the workplace for the use of drugs, published from 2002 until 2012. Method : Articles were searched six databases: Med…	2015	2015/03	Psicol. ciênc. prof	35	1	96-110		Ferreira 2015	Intervention not targeted at reduction in use or workplace adverse effects of illicit drugs
Employer-Sponsored Insurance Coverage for Alcohol and Drug Abuse Treatment, 1988	Jensen, Gail A.; Morrisey, Michael A.		1991	Winter	Inquiry	28	4	393-402	263523	Jensen 1991	Intervention not targeted at reduction in use or workplace adverse effects of illicit drugs
The status of health promotion programs at the worksite--a review	Marcotte, B.; Price, J. H.		1983		Health education	14	4	9-Apr		Marcotte 1983	Intervention not targeted at reduction in use or workplace adverse effects of illicit drugs
Substance abuse research in an EAP treatment network: Barriers and benefits	Grissom, Grant R.; McLellan, A. Thomas; Cosgrove, Susan; DeSimone, Ross S.; Veitch, Kimberly W.	Describes the experience of Integra, an employee assistance program (EAP) service provider, in conducting substance abuse patient–treatment 'matching' research. The research involved a 3-stage quasi-experimental design in which Integra conducted a joint study with the Center for Studies of Addiction at the University of Pennsylvania. Unanticipated problems (e.g., impact of nonclinical factors on …	1992		Employee Assistance Quarterly	7	4	59-75	1993-31479-001	Grissom 1992	Intervention not targeted at reduction in use or workplace adverse effects of illicit drugs
Employee views of organizational wellness and the EAP: Influence on substance use, drinking climates, and policy attitudes	Bennett, J. B.; Lehman, W. E. K.		1997		Employee Assistance Quarterly	13	1	55-71		Bennett 1997	Intervention not targeted at reduction in use or workplace adverse effects of illicit drugs
The law of unintended consequences can never be repealed: The hazards of random urine drug screening of anesthesia providers	Berge, K. H.; McGlinch, B. P.		2017		Anesthesia and Analgesia	124	5	1397-1399		Berge 2017	Intervention not targeted at reduction in use or workplace adverse effects of illicit drugs
Health Promotion at the worksite	Brennan, A. J.		1981		The Journal of school health	51	1	65-66	WOS:A1981KX90900016	Brennan 1981	Intervention not targeted at reduction in use or workplace adverse effects of illicit drugs
Health promotion in business: Caveats for success	Brennan, A. J. J.		1981	Sep	Journal of Occupational Medicine	23	9	639-642	7277055	Brennan 1981	Intervention not targeted at reduction in use or workplace adverse effects of illicit drugs
Successfully matching employee to substance abuse treatment through non-routinized Employee Assistance Program (EAP) referral	Brummett, Patricia O'Donnell	Non-routinized Employee Assistance Program (EAP) referral practices have been found to generate greater likelihood of success of drug treatment programs. In this study, non-routinized referral practices were measured through a nationwide survey of 115 EAP referral personnel in terms of theory, practice, decision-making, and policy. Success of drug treatment was measured by improved productivity, …	1999		Employee Assistance Quarterly	15	1	20-Jan	2000-13445-001	Brummett 1999	Intervention not targeted at reduction in use or workplace adverse effects of illicit drugs
Employee Drug Testing as Social Control: A Typology of Normative Justifications	Brunet, J. R.		2002		Review of Public Personnel Administration	22	3	193-215		Brunet 2002	Intervention not targeted at reduction in use or workplace adverse effects of illicit drugs
Substance abuse in the workplace: epidemiology, effects, and industry response	Bush, D. M.; Autry 3rd, J. H.	The Substance Abuse and Mental Health Services Administration's National Household Survey on Drug Abuse (NHSDA) reveals self-reported information on illicit drug and alcohol use among full-time, part-time, and unemployed U.S. workers, including information on workplace policies, workers' health, productivity, absenteeism, job turnover rates, accidents, and injuries. Selected statistics from 1985,…	2002		Occupational medicine (Philadelphia, Pa.)	17	1	13-25, iii		Bush 2002	Intervention not targeted at reduction in use or workplace adverse effects of illicit drugs
Monitoring, reentry, and relapse prevention for chemically dependent health care professionals	Buxton, M.	Monitoring and reentry programs for chemically dependent health care professionals are increasingly being recognized as important components of recovery efforts targeted at this population. Such monitoring and preventive programs should incorporate certain eligibility requirements, patient-monitoring program contracts, recovery maintenance activities and adjuncts, work-site assessments and reentr…	1990		Journal of Psychoactive Drugs	22	4	447-450		Buxton 1990	Intervention not targeted at reduction in use or workplace adverse effects of illicit drugs
Alcohol and drug screening of occupational drivers for preventing injury	Cashman, C. M.; Ruotsalainen, J. H.; Greiner, B. A.; Beirne, P. V.; Verbeek, J. H.	BACKGROUND: Workforce alcohol and drug testing is commonplace but its effect in reducing occupational injuries remains unclear. OBJECTIVES: To assess the effects of alcohol and drug screening of occupational drivers (operating a motorised vehicle) in preventing injury or work-related effects such as sickness absence related to injury. SEARCH STRATEGY: We searched the following databases up to Jun…	2009	15-Apr	Cochrane Database Syst Rev		2	Cd006566	19370641	Cashman 2009	Intervention not targeted at reduction in use or workplace adverse effects of illicit drugs
Drug Abuse Prevention in the workplace	Cook, R. F.		2004		Handbook of Drug Abuse Prevention Theory, Science and Practice					Cook 2004	Intervention not targeted at reduction in use or workplace adverse effects of illicit drugs
Preventing substance abuse as an integral part of worksite health promotion	Cook, R. F.; Youngblood, A.		1990	Oct-Dec	Occupational medicine (Philadelphia, Pa.)	5	4	725-738	WOS:A1990EE25200006	Cook 1990	Intervention not targeted at reduction in use or workplace adverse effects of illicit drugs
Integrating employee assistance and wellness: Current and future core technologies of a megabrush program	Erfurt, J. C.; Foote, A.; Heirich, M. A.		1992		Journal of Employee Assistance Research	1	1	31-Jan		Erfurt 1992	Intervention not targeted at reduction in use or workplace adverse effects of illicit drugs
The health educator as industrial health consultant	Everly, G. S., Jr.; Girdano, D. A.		1979		Health Education	10	4	13-Nov		Everly 1979	Intervention not targeted at reduction in use or workplace adverse effects of illicit drugs
A study of substance abuse testing in patient care facilities	Fenton Jr, J. W.; Kinard, J. L.	Drug testing, once practically ignored as a health care management strategy in curbing legal liability potential, is now the norm rather than exception. Most hospitals today conduct drug tests involving employment considerations and "for cause" (e.g., accidents) involving most employees but excluding physicians. Random drug testing is recommended for health care institutions to consider as a stra…	1993		Health care management review	18	4	87-95		FentonJr 1993	Intervention not targeted at reduction in use or workplace adverse effects of illicit drugs
Evaluation of drug testing in the workplace: Study of the construction industry	Gerber, J. K.; Yacoubian G.S,, Jr.	During the past two decades, drug testing in the workplace has gone from virtual nonexistence to widespread employer acceptance. This growth is particularly critical for the construction industry. High rates of alcohol and other drug use, coupled with the high-risk, safety-sensitive nature of the industry, have prompted the implementation of a variety of drug surveillance and prevention strategie…	2001	Nov-Dec	Journal of Construction Engineering and Management	127	6	438-444	WOS:000172315600002	Gerber 2001	Intervention not targeted at reduction in use or workplace adverse effects of illicit drugs
The 3m alcohol and other drug prevention program: description and evaluation	Stoltzfus, J. A.; Benson, P. L.	In 1989, 3M developed a comprehensive alcohol and other drug prevention program using multiple and interactive strategies aimed at altering workplace culture and promoting employee 'ownership' of the program. The three core components of the program included a ten‐hour supervisory training program; a 2‐1/2 hour all‐employee program designed to discuss 3M policies, clarify personal alcohol‐use gui…	1994		Journal of primary prevention	15	2	147‐159	CN-00635205	Stoltzfus 1994	Not focused on opioids or related drugs of addiction
EVALUATION OF AN EMPLOYEE ASSISTANCE PROGRAM	Nadolski, J. N.; Sandonato, C. E.	The objective of the EAP effectiveness study was to determine the effectiveness of the EAP counseling services. The results demonstrate that employees who received help from the company's EAP subsequently improved their work performance. Although these results cannot be generalized to other EAPs, the results are encouraging and point toward a need for more research in this area.	1987	Jan	Journal of Occupational and Environmental Medicine	29	1	32-37	WOS:A1987F570100003	Nadolski 1987	Not focused on opioids or related drugs of addiction
Off-duty deviance: Organizational policies and evidence for two prevention strategies	Lyons, B. D.; Hoffman, B. J.; Bommer, W. H.; Kennedy, C. L.; Hetrick, A. L.	Anecdotal evidence suggests that organizations are increasingly concerned with employee off-duty deviance (ODD), yet management research has rarely investigated this type of deviant behavior. We define ODD as behaviors committed outside the workplace or when off-duty that are deviant by organizational and/or societal standards, jeopardize the employee's status within the organization, and threate…	2016	Apr	J Appl Psychol	101	4	463-83	26595759	Lyons 2016	Not focused on opioids or related drugs of addiction
Worksite health promotion with campus maintenance workers	Peters, Kathleen Kim; Carlson, John G.	A comprehensive worksite health promotion program was conducted with campus maintenance workers to determine whether participation would improve health status, change health related attitudes and beliefs, instigate healthy behavior changes, and improve work productivity and morale among an ethnically diverse blue-collar workforce. Fifty subjects were quasi-randomly assigned to either a treatment …	1997	1997			9733626	262	304347718	Peters 1997	Not focused on opioids or related drugs of addiction
Quantifiable impact of the contract for health and wellness: Health behaviors, health care costs, disability, and workers' compensation	Stave, G. M.; Muchmore, L.; Gardner, H.	Current literature about the long-term impacts of corporate health and wellness programs has brought to light new evidence about the cost savings associated with health-promotion interventions. A critical element in these initiatives is attracting the participation of employees at risk for high benefits use. This study presents evidence that suggests accomplishing this task has economic savings i…	2003	Feb	Journal of Occupational and Environmental Medicine	45	2	109-117	12625226	Stave 2003	Not focused on opioids or related drugs of addiction
Long-term return on investment of an employee health enhancement program at a Midwest utility company from 1999 to 2007	Yen, L.; Schultz, A. B.; Schaefer, C.; Bloomberg, S.; Edington, D. W.		2010		International Journal of Workplace Health Management	3	2	79-96		Yen 2010	Not focused on opioids or related drugs of addiction
The impact of increasing intensity of health promotion intervention on risk reduction	Shi, L.	The HealthWise Stepped Intervention Study (1988-1990) at Pacific Gas and Electric was conducted to evaluate how a health promotion program affects behavior change and whether increasing levels of preventive interventions improve health status. The basic intervention components consisted of health risk assessment and health newsletter (Levels 1, 2, 3, and 4). Additional interventions were health r…	1992		Evaluation and the Health Professions	15	1	25-Mar		Shi 1992	Not focused on opioids or related drugs of addiction
New horizons in organizational stress prevention approaches	McGaffey, T. N.		1978	Nov	The Personnel administrator	23	11	26-32	10238892	McGaffey 1978	Not focused on opioids or related drugs of addiction
Efficacy of the Fun For Wellness Online Intervention to Promote Multidimensional Well-Being: a Randomized Controlled Trial	Myers, N. D.; Prilleltensky, I.; Prilleltensky, O.; McMahon, A.; Dietz, S.; Rubenstein, C. L.	Subjective well-being refers to people's level of satisfaction with life as a whole and with multiple dimensions within it. Interventions that promote subjective well-being are important because there is evidence that physical health, mental health, substance use, and health care costs may be related to subjective well-being. Fun For Wellness (FFW) is a new online universal intervention designed …	2017	Nov	Prev Sci	18	8	984-994	28303422	Myers 2017	Not focused on opioids or related drugs of addiction
The impact of the Citibank, NA, Health Management Program on changes in employee health risks over time	Ozminkowski, R. J.; Goetzel, R. Z.; Smith, M. W.; Cantor, R. I.; Shaughnessy, A.; Harrison, M.	This study estimated the impact of the Citibank Health Management Program on changes in health risks among Citibank employees. McNemar chi-squared tests compared the probability of being at high risk for poor health when the first and last health-risk appraisal surveys were taken. Logistic regression controlled for baseline differences in subsequent analyses when those who participated in more in…	2000	May	Journal of Occupational and Environmental Medicine	42	5	502-511	10824303	Ozminkowski 2000	Not focused on opioids or related drugs of addiction
Stress management in occupational settings	Schwartz, G. E.		1980	Mar-Apr	Public Health Reports	95	2	99-108	6767264	Schwartz 1980	Not focused on opioids or related drugs of addiction
Substanceabuse prevention in the workplace: Recent findings and an expanded conceptual model	Cook, Royer F.; Back, Anita; Trudeau, James	The majority of heavy drinkers and users of illicit drugs are employed adults, yet there is a dearth of sophisticated substance abuse prevention efforts in the workplace. This article reviews the approaches to worksite-based substance abuse prevention and presents the results of a field test of a prevention program aimed at the individual worker. 289 manufacturing facility employees participated …	1996	Spr 1996	The Journal of Primary Prevention	16	3	319-339	1996-03582-006	Cook 1996	Not focused on opioids or related drugs of addiction
How does risk sharing between employers and a managed behavioral health organization affect mental health care?	Sturm, R.	OBJECTIVE: To study the ways in which allocating the risk for behavioral health care expenses between employers and a managed behavioral health organization affects costs and the use of services. DATA SOURCES: Claims from 87 plans that cover mental health and substance abuse services covering over one million member years in 1996/1997. STUDY DESIGN: Multi-part regression models for health care co…	2000	Oct	Health Serv Res	35	4	761-76	11055447	Sturm 2000	Not focused on opioids or related drugs of addiction
Impact of visit copayments on outpatient mental health utilization by members of a health maintenance organization	Simon, G. E.; Grothaus, L.; Durham, M. L.; VonKorff, M.; Pabiniak, C.	OBJECTIVE: The authors examined the impact of increasing cost sharing on use of outpatient mental health services. METHOD: A quasi-experimental design was used to study outpatient utilization by members of a health maintenance organization (HMO) who were subject to increasing copayments for mental health visits (state government employees and dependents). Their outpatient mental health utilizatio…	1996	Mar	Am J Psychiatry	153	3	331-8	8610819	Simon 1996	Not focused on opioids or related drugs of addiction
Investigating the disposition of employee assistance program referrals in the treatment of members and dependents. Demographics and cost concerns	Minster, Doreen Ann; Stone, Mark	The primary purpose of this study was to examine the demographics of employees and their dependents seeking mental health services through an employee assistance program. The second goal of this investigation was to examine whether those families treated through an employee assistance program would have lower medical costs after six years, than a comparison sample that did not receive employee as…	2000	2000			9968182	107	304676626	Minster 2000	Not focused on opioids or related drugs of addiction
The SHIELD (Safety & Health Improvement: Enhancing Law Enforcement Departments) Study: Mixed Methods Longitudinal Findings	Kuehl, K. S.; Elliot, D. L.; MacKinnon, D. P.; O'Rourke, H. P.; DeFrancesco, C.; Miocevic, M.; Valente, M.; Sleigh, A.; Garg, B.; McGinnis, W.; Kuehl, H.	The SHIELD (Safety & Health Improvement: Enhancing Law Enforcement Departments) Study is a worksite wellness team-based intervention among police and sheriff departments assessing the program's effectiveness to reduce occupational risks and unhealthy lifestyle behaviors. The SHIELD program focused on improving diet, physical activity, body weight and sleep, and reducing the effects of unhealthy s…	2016	May	J Occup Environ Med	58	5	492-8	27158956	Kuehl 2016	Not focused on opioids or related drugs of addiction
Brief intervention strategies	Heather, N.		1989		Handbook of Alcoholism Treatment Approaches: Effective Alternatives			93-116		Heather 1989	Not focused on opioids or related drugs of addiction
Workplace health promotion and utilization of health services: follow-up data findings 839	Deitz, D.; Cook, R.; Hersch, R.	This article reports findings from a workplace substance abuse prevention program designed to investigate best practices. The study sought to assess the effects of the worksite wellness program and employee assistance program (EAP) on healthcare utilization and costs, identify predictors of outpatient costs and visits, and assess the effect of the intervention on health attitudes, behaviors, and …	2005		Journal of behavioral health services & research	32	3	306‐319	CN-00692121	Deitz 2005	Not focused on opioids or related drugs of addiction
The effect of Employee Assistance Programs use on healthcare utilization	Zarkin, G. A.; Bray, J. W.; Qi, J.	OBJECTIVE: To estimate the effect of Employee Assistance Program (EAP) use on healthcare utilization as measured by health claims. DATA SOURCES: A unique data set that combines individual-level information on EAP utilization, demographic information, and health insurance claims from 1991 to 1995 for all employees of a large midwestern employer. STUDY DESIGN: Using "fixed-effect" econometric model…	2000	Apr	Health Serv Res	35	1 Pt 1	77-100	10778825	Zarkin 2000	Not focused on opioids or related drugs of addiction
A study of Mind's resilience intervention for emergency service workers	Isrctn,	INTERVENTION: The study is a multi‐centre randomized controlled trial in which emergency service workers are being randomly allocated to receive Mind’s 6‐week resilience group or a control intervention. The interventions will be delivered to 430 participants; 317 will receive the group intervention and 113 will receive the control intervention. Mind’s 6‐week group intervention aims to improve res…	2016		Http://www.who.int/trialsearch/trial2.aspx? Trialid=isrctn79407277				CN-01819145	Isrctn 2016	Not focused on opioids or related drugs of addiction
The impact of the highmark employee wellness programs on 4-year healthcare costs	Naydeck, B. L.; Pearson, J. A.; Ozminkowski, R. J.; Day, B. T.; Goetzel, R. Z.	OBJECTIVE: To determine the return on investment (ROI) of Highmark Inc.'s employee wellness programs. METHODS: Growth curve analyses compared medical claims for participants of wellness programs versus risk-matched nonparticipants for years 2001 to 2005. The difference was used to define savings. ROI was determined by subtracting program costs from savings and alternative discount rates were appl…	2008	Feb	Journal of Occupational and Environmental Medicine	50	2	146-156	18301171	Naydeck 2008	Not focused on opioids or related drugs of addiction
Synergy, influence, and information in the adoption of administrative innovations	Fennell, M. L.	The adoption processes of two related administrative innovations in the private sector dealing with employee health are examined. Results of multiple logistic regressions using survey data on a sample of Illinois firms suggest that these two innovations are synergistically linked, such that the adoption of one increases the likelihood of the subsequent adoption of the other.	1984	Mar	Acad Manage J	27	1	113-29	10265647	Fennell 1984	Not focused on opioids or related drugs of addiction
Workplace wellness programs can generate savings	Baicker, K.; Cutler, D.; Song, Z.	Amid soaring health spending, there is growing interest in workplace disease prevention and wellness programs to improve health and lower costs. In a critical meta-analysis of the literature on costs and savings associated with such programs, we found that medical costs fall by about $3.27 for every dollar spent on wellness programs and that absenteeism costs fall by about $2.73 for every dollar …	2010	Feb	Health Affairs	29	2	304-11	20075081	Baicker 2010	Not focused on opioids or related drugs of addiction
Influence of a mobile worksite health promotion program on health care costs	Aldana, S. G.; Jacobson, B. H.; Harris, C. J.; Kelley, P. L.; Stone, W. J.	The continued rising cost of health care has prompted some business to invest in mobile worksite health promotion programs, which screen employees for health risk and pursue risk reduction through counseling, health education, and referral to medical treatment. The purpose of this study was to examine the influence of a mobile worksite health promotion program on health care costs. We conducted a…	1993	Nov-Dec	Am J Prev Med	9	6	378-83	8311988	Aldana 1993	Not focused on opioids or related drugs of addiction
Workplace substance abuse prevention and help seeking: comparing team-oriented and informational training	Bennett, J. B.; Lehman, W. E.	Employees fail to seek help for alcohol or drug (AOD) abuse because of unhealthy work climates, stigma, and distrust in Employee Assistance Programs (EAPs). To address such problems, the authors randomly assigned groups of municipal employees (N = 260) to 2 types of training: a 4-hr informational review of EAPs and policy and an 8-hr training that embedded messages about AOD reduction in the cont…	2001	Jul	J Occup Health Psychol	6	3	243-54	11482635	Bennett 2001	Not focused on opioids or related drugs of addiction
Supervisor tolerance-responsiveness to substance abuse and workplace prevention training: use of a cognitive mapping tool	Bennett, J. B.; Lehman, W. E.	Supervisor tolerance-responsiveness, referring to the attitudes and behaviors associated with either ignoring or taking proactive steps with troubled employees, was investigated in two studies. The studies were conducted to help examine, understand and improve supervisor responsiveness to employee substance abuse. Study 1 examined supervisor response to and tolerance of coworker substance use and…	2002	Feb	Health Educ Res	17	1	27-42	11890175	Bennett 2002	Not focused on opioids or related drugs of addiction
A web-based approach to managing stress and mood disorders in the workforce	Billings, D. W.; Cook, R. F.; Hendrickson, A.; Dove, D. C.	OBJECTIVE: To evaluate the effectiveness of a web-based multimedia health promotion program for the workplace, designed to help reduce stress and to prevent depression, anxiety, and substance abuse. METHODS: Using a randomized controlled trial design, 309 working adults were randomly assigned to the web-based condition or to a wait-list control condition. All participants were assessed on multipl…	2008	Aug	J Occup Environ Med	50	8	960-8	18695455	Billings 2008	Not focused on opioids or related drugs of addiction
Workplace health promotion and utilization of health services: follow-up data findings	Deitz, D.; Cook, R.; Hersch, R.	This article reports findings from a workplace substance abuse prevention program designed to investigate best practices. The study sought to assess the effects of the worksite wellness program and employee assistance program (EAP) on healthcare utilization and costs, identify predictors of outpatient costs and visits, and assess the effect of the intervention on health attitudes, behaviors, and …	2005	Jul-Sep	J Behav Health Serv Res	32	3	306-19	16010186	Deitz 2005	Not focused on opioids or related drugs of addiction
An evaluation of preemployment drug testing	Normand, J.; Salyards, S. D.; Mahoney, J. J.	As part of a blind longitudinal study, 5,465 job applicants were tested for use of illicit drugs, and the relationships between these drug-test results and absenteeism, turnover, injuries, and accidents on the job were evaluated. After an average 1.3 years of employment, employees who had tested positive for illicit drugs had an absenteeism rate 59.3% higher than employees who had tested negative…	1990	Dec	J Appl Psychol	75	6	629-39	2286599	Normand 1990	Not workplace based
Worker drug use and workplace drug-testing programs: Results from the 1994 national household survey on drug abuse	Hoffman, J. P.; Larison, C. L.		1999		Contemporary Drug Problems	26	2	331-354		Hoffman 1999	Not workplace based
Predictors of overall and on-the-job substance use among young workers	Frone, M. R.	Predictors of overall and on-the-job substance (alcohol and marijuana) use were studied in a sample of young workers. The 18 predictors represent 6 general domains of risk factors: demographic, personality, substance use outcome expectancies, workplace substance availability, workplace social control, and work stressors. Data were obtained from a sample of 319 individuals ages 16 to 19. Hierarchi…	2003	Jan	J Occup Health Psychol	8	1	39-54	12553528	Frone 2003	Not workplace based
Economic benefit of chemical dependency treatment to employers	Jordan, N.; Grissom, G.; Alonzo, G.; Dietzen, L.; Sangsland, S.	Using assessment data from the Substance Abuse Treatment Support System, we estimated the economic benefit of chemical dependency treatment to employers. A cohort of individuals (N = 498) treated at Kaiser Permanente's Addiction Medicine programs in Southern California completed assessments before and at least 30 days after treatment began. Compared to intake, subsequent assessments indicated sub…	2008	Apr	J Subst Abuse Treat	34	3	311-9	17614238	Jordan 2008	Not workplace based
The use of a credible drug testing program for accountability and intervention	Torres, S.		1996	Dec	Federal Probation	60	4	18-23	WOS:A1996WV73000004	Torres 1996	Not workplace based
A follow-up study of narcotic addicts in the NARA program	Langenauer, B. J.; Bowden, C. L.		1971	Jul	Am J Psychiatry	128	1	41-6	4345517	Langenauer 1971	Not workplace based
Maintenance treatment of narcotic addicts (not British nor a system, but working now)	Bewley, T. H.; James, I. P.; Le Fevre, C.; Maddocks, P.; Mahon, T.		1972		Int J Addict	7	4	597-611	4659587	Bewley 1972	Not workplace based
Effects of EAP follow-up on prevention of relapse among substance abuse clients	Foote, A.; Erfurt, J. C.	Clients entering an employee assistance program (EAP) of a large manufacturing plant in 1985 who were assessed as having an alcohol or drug abuse problem (N = 325) were randomized into an experimental "special follow-up" group and a control "regular care" group. The regular care group received follow-up only as needed (following the usual practice of the EAP), while a follow-up counselor was hire…	1991	May	J Stud Alcohol	52	3	241-8	2046374	Foote 1991	Not workplace based
The effects of psychoactive substances on workplace performance	Coambs, R. B.; McAndrews, M. P.		1994		Drug testing in the workplace			77-102		Coambs 1994	Reviews or commentaries
The health and cost benefits of work site health-promotion programs	Goetzel, R. Z.; Ozminkowski, R. J.		2008			29		303-323		Goetzel 2008	Reviews or commentaries
EMPLOYEE ASSISTANCE PROGRAMS	Walsh, D. C.		1982	1982	Milbank Memorial Fund Quarterly-Health and Society	60	3	492-517	WOS:A1982PN68200006	Walsh 1982	Reviews or commentaries
Integration of Medical Care and Worksite Health Promotion	Stokols, D.; Pelletier, K. R.; Fielding, J. E.		1995	12-Apr	JAMA: The Journal of the American Medical Association	273	14	1136-1142	7707603	Stokols 1995	Reviews or commentaries
Primary prevention and the workplace	Vicary, J. R.		1994	Dec	The Journal of Primary Prevention	15	2	99-103	24254464	Vicary 1994	Reviews or commentaries
Drugs, the workplace, and employee-oriented programming	Roman, P.; Blum, T.		1992		Treating Drug Problems: Volume 2	2				Roman 1992	Reviews or commentaries
Prevention of substance abuse in the workplace: Review of research on the delivery of services	Cook, R.; Schlenger, W.	With the growing recognition that most illicit drug users and heavy drinkers are members of the work force, the workplace has become an increasingly significant, though still underutilized, vehicle for the delivery of substance abuse prevention services. This paper discusses some of the chief reasons for engaging in substance abuse prevention in the workplace; outlines the foundations of workplac…	2002		Journal of Primary Prevention	23	1	115-142		Cook 2002	Reviews or commentaries
How effective is drug testing as a workplace safety strategy? A systematic review of the evidence	Pidd, K.; Roche, A. M.	The growing prevalence of workplace drug testing and the narrow scope of previous reviews of the evidence base necessitate a comprehensive review of research concerning the efficacy of drug testing as a workplace strategy. A systematic qualitative review of relevant research published between January 1990 and January 2013 was undertaken. Inclusion criteria were studies that evaluated the effectiv…	2014	Oct	Accid Anal Prev	71		154-65	24922614	Pidd 2014	Reviews or commentaries
Drug Testing in the Workplace	Colakis, Peter N.; Bruce, Roger	The article discusses the significance of maintaining a drug-free workplace to attain business competitiveness in the global market. According to the authors, a drug-free workplace provides short-term and long-term benefits to employers and employees, including incentives programs and reduced costs of insurance claims. They suggest the potential of using an oral fluid-based testing method to ensu…	2007		Professional Safety	52	7	31-36	25788918	Colakis 2007	Reviews or commentaries
Case for drug testing of construction workers	Minchin Jr, R. E.; Glagola, C. R.; Guo, K.; Languell, J. L.		2006		Journal of Management in Engineering	22	1	43-50		MinchinJr 2006	Reviews or commentaries
Testing for cannabis in the work-place: a review of the evidence	Macdonald, S.; Hall, W.; Roman, P.; Stockwell, T.; Coghlan, M.; Nesvaag, S.	BACKGROUND: Urinalysis testing in the work-place has been adopted widely by employers in the United States to deter employee drug use and promote 'drug-free' work-places. In other countries, such as Canada, testing is focused more narrowly on identifying employees whose drug use puts the safety of others at risk. AIMS: We review 20 years of published literature on questions relevant to the object…	2010		Addiction (Abingdon, England)	105	3	408-416		Macdonald 2010	Reviews or commentaries
Systematic review of the impact of worksite wellness programs	Osilla, K. C.; Van Busum, K.; Schnyer, C.; Larkin, J. W.; Eibner, C.; Mattke, S.	OBJECTIVES: To analyze the impact of worksite wellness programs on health and financial outcomes, and the effect of incentives on participation. METHODS: Sources were PubMed, CINAHL and EconLit, Embase, Web of Science, and Cochrane for 2000-2011. We examined articles with comparison groups that assessed health-related behaviors, physiologic markers, healthcare cost, and absenteeism. Data on inter…	2012	1-Feb	Am J Manag Care	18	2	e68-81	22435887	Osilla 2012	Reviews or commentaries
Universal prevention of alcohol and drug use: An overview of reviews in an Australian context	Mewton, L.; Visontay, R.; Chapman, C.; Newton, N.; Slade, T.; Kay-Lambkin, F.; Teesson, M.	ISSUES: This overview of reviews will synthesise information from existing reviews to provide a summary of the evidence for universal alcohol and illicit drug prevention strategies across different intervention settings. APPROACH: Academic databases, including Medline, EMBASE and PsycInfo were searched on 1 August 2016. All reviews and meta-analyses of universal alcohol and drug prevention conduc…	2018	Apr	Drug Alcohol Rev	37 Suppl 1		S435-s469	29582489	Mewton 2018	Reviews or commentaries
MAPs: Labor-Based Peer Assistance in the Workplace	Bacharach, Samuel B.; Bamberger, Peter A.; Sonnenstuhl, William J.	An offshoot of management-based Employee Assistance Programs, Member Assistance Programs (MAPs) are peer-based programs designed to help union members suffering from substance abuse and other personal problems. Although a relatively recent phenomenon, MAP's are rooted in traditional union principles of voluntarism and mutual aid. This article examines the emergence and growing popularity of MAPs,…	1996		Industrial Relations	35	2	261-275	389874	Bacharach 1996	Reviews or commentaries
Drug and alcohol testing	Walker, R.; Sack, B.		2003		Journal of Occupational Health and Safety - Australia and New Zealand	19	2	115-119		Walker 2003	Reviews or commentaries
Pissing on demand: Workplace drug testing and the rise of the detox industry	Tunnell, K. D.		2004					1-178		Tunnell 2004	Reviews or commentaries
A Program for Control of Drug Abuse in Industry	Hine, C. H. M. D. PhD; Wright, J. A. Bs		1970	Apr 1970 2012-06-28	Occupational Health Nursing	18	4	17-18,41	1012761739	Hine 1970	Reviews or commentaries
Chemical abuse rehabilitation for hospital employees: examination of benefit usage when referred by an employee assistance professional	Callery, Y. C.	1. Chemical abuse is the third leading health problem in the United States. Approximately 7 million workers are addicted to chemicals. 2. There is a relationship between chemical abuse and poor job performance (decreased productivity and efficiency, tardiness) and excessive use of sick time, disability, and workers' compensation. 3. An equivalent quasi-experimental design with a control group was…	1994	Feb	Aaohn j	42	2	67-75	8147990	Callery 1994	Reviews or commentaries
Workplace interventions I: Drug testing job applicants and employees	Frone, M. R.		2013		Alcohol and Illicit Drug Use in the Workforce and Workplace			143-175		Frone 2013	Reviews or commentaries
Workplace managed care: Collaboration for substance abuse prevention	Galvin, Deborah M.	A study describes the history, purpose and overall methodology of the Workplace Managed Care study sponsored by the Substance Abuse and Mental Health Services Administration, Center of Substance Abuse Prevention. The study was initiated to discern best practices for workplaces and managed care organizations integrating their substance abuse prevention and early intervention programs, strategies a…	2000	May 2000 2014-08-23	The Journal of Behavioral Health Services & Research	27	2	125-30	205219141; 10795123	Galvin 2000	Reviews or commentaries
